# Supplementary material for: Optimal period for achieving sustained unresponsiveness in peanut oral immunotherapy
Source: Asia Pac Allergy. 2023 Sep 7;13(3):97–104. doi: 10.5415/apallergy.0000000000000110 (PMC10516315; doi:10.5415/apallergy.0000000000000110)
Supplement: Supplementary file 1 [file pa9-13-097-s001.xlsx]

## Sheet: Supplementary Table 1
Supplementary Table 1: OIT protocol in build-up and maintenance phase
Phase	Build-up phase										Maintenance phase
Frequency of intake	Twice a day every day					Once a day every day					Once a day every day	Once a day every other day	Once a day twice a week	Once a day once a week
Peanut protein doses (mg)	13.3	26.5	66.3	132.5	198.8	265	397.5	530	662.5	795	795
Intake period	14 days										8 weeks	4 weeks
Where to increase the amount	At hospital					At home or hospital					At home
OIT: Oral Immunotherapy
Supplementary Table 1 legend
Peanut ingestion should be done as described in supplementary Table 1. In the build-up phase, adverse reactions were classified according to the modified Sampson classification, which grades allergic reactions from grade 0 to grade 3. If no allergic symptoms or Grade 0, the patient will continue to consume the food. If allergy symptoms remain below Grade 0 for 14 consecutive days, proceed to the …
