# Supplementary material for: Optimal period for achieving sustained unresponsiveness in peanut oral immunotherapy
Source: Asia Pac Allergy. 2023 Sep 7;13(3):97–104. doi: 10.5415/apallergy.0000000000000110 (PMC10516315; doi:10.5415/apallergy.0000000000000110)
Supplement: Supplementary file 2 [file pa9-13-097-s002.xlsx]

## Sheet: Supplementary Table 2
Supplementary Table 2: Clinical characteristics of patients with enrolled and did not enrolled in this study.
	n= 48	n= 31	p value
Age at OIT initiation (years)	8 (7 - 10)	8 (7 - 9)	0.74 ‡
Male. Gender, n (%)	31 (65%)	21 (68%)	0.77 †
Past history of anaphylaxis to peanut, n (%)	41 (85%)	26 (84%)	0.85 †
Allergic complications
Atopic Dermatitis, n (%)	21 (44%)	15 (48%)	0.69 †
Bronchial Asthma, n (%)	26 (54%)	13 (42%)	0.73 †
Allergic Rhinitis, n (%)	19 (40%)	14 (45%)	0.62 †
Total IgE level (IU/mL) *	678 (437 - 1,324)	566 (424 - 1,206)	0.68 ‡
Peanut specific IgE (UA/mL) *	85.3 (33.7 - 100)	89.4 (35.1 - 100)	0.72 ‡
Ara h 2 specific IgE (UAmL) *	57.6 (21.9 - 100)	66.0 (21.7 - 100)	0.65 ‡
Threshold of baseline OFC (mg)	26.5 (26.5 - 66.3)	26.5 (26.5 - 66.3)	0.36 ‡
OIT starting dose (mg)	13.3 (13.3 - 26.5)	13.3 (13.3 - 26.5)	0.58 ‡
			* The level at OIT start.
Numerical values showed number (%) or the median and interquartile ranges (IQR). When a child had obvious objective symptoms, we diagnosed as "positive" in oral food challenge. OIT: Oral immunotherapy, IgE: Immunoglobulin E, OFC: Oral food challenge,
† P value with the Fisher’s exact test was used to compare categorical variables.
‡ P value with the Mann-Whitney test used for quantitative variables analysis.
