# Supplementary material for: Optimal period for achieving sustained unresponsiveness in peanut oral immunotherapy
Source: Asia Pac Allergy. 2023 Sep 7;13(3):97–104. doi: 10.5415/apallergy.0000000000000110 (PMC10516315; doi:10.5415/apallergy.0000000000000110)
Supplement: Supplementary file 3 [file pa9-13-097-s003.xlsx]

## Sheet: Supplementary Table 3
Supplementary Table 3: Characteristics of patients with initial OFC negative.
Patient	1	2	3	4	5
Age at OIT initiation (years)	8	7	9	8	7
Gender	Male	Male	Female	Male	Female
Past history of anaphylaxis to peanut	＋	＋	＋	＋	−
Dose of peanuts that induced objective allergic reaction before OIT	Half of a peanut	One fourth of a peanut	One third of a peanut	One third of a peanut	One fourth of a peanut
Allergic complications
Atopic Dermatitis	−	＋	＋	−	＋
Bronchial Asthma	＋	＋	−	＋	−
Allergic Rhinitis	−	−	−	＋	−
Total IgE level (IU/mL)	1359	2885	2422	1119	1455
Peanut specific IgE (UA/mL)	100	100	89.1	100	100
Ara h 2 specific IgE (UAmL)	100	100	54.1	100	100
Threshold of baseline OFC (mg)	26.5	26.5	26.5	26.5	26.5
OIT starting dose (mg)	26.5	26.5	26.5	26.5	26.5
OFC: Oral food challenge, OIT: Oral immunotherapy, IgE: Immunoglobulin E
